# Supplementary material for: Association of dietary inflammatory index with gynecological cancers in NHANES 2011–2018
Source: Front Nutr. 2025 May 12;12:1560987. doi: 10.3389/fnut.2025.1560987 (PMC12104050; doi:10.3389/fnut.2025.1560987)
Supplement: Supplementary file 4 [file Table_4.xlsx]

## Sheet: Pearson r2
	total fat	saturated fat	monounsaturated fatty acids	polyunsaturated fatty acids	n - 3 Fatty acids	n - 6 Fatty acids	energy	protein	carbohydrate	cholesterol	dietary fiber	caffeine	alcohol	folic acid	riboflavin	β - Carotene	vitamin A	thiamin	vitamin B6	niacin	vitamin B12	vitamin C	vitamin D	magnesium	iron	zinc	selenium
total fat	1	0.898361	0.958628	0.853655	0.685732	0.854626	0.879173	0.66553	0.617317	0.541676	0.424593	0.111657	0.0400913	0.396762	0.503438	0.0615301	0.243006	0.496004	0.307311	0.517203	0.26001	0.128238	0.210513	0.546646	0.474439	0.555474	0.597722
saturated fat	0.898361	1	0.809078	0.592435	0.485307	0.591378	0.804031	0.594361	0.579349	0.513613	0.317438	0.130738	0.0285248	0.352337	0.515485	0.0151103	0.257707	0.456069	0.243129	0.420537	0.268002	0.0785431	0.207382	0.420595	0.430901	0.534868	0.526153
monounsaturated fatty acids	0.958628	0.809078	1	0.788277	0.593337	0.793893	0.822711	0.646608	0.552457	0.520418	0.428596	0.0993551	0.0426428	0.370595	0.469111	0.0606268	0.209727	0.468723	0.30069	0.505358	0.240101	0.128809	0.188512	0.561606	0.451599	0.550518	0.563392
polyunsaturated fatty acids	0.853655	0.592435	0.788277	1	0.839715	0.997533	0.739157	0.530429	0.521021	0.413176	0.406004	0.0688009	0.0353044	0.348696	0.360955	0.0969828	0.186441	0.406024	0.279312	0.457834	0.174471	0.13977	0.159296	0.501485	0.388327	0.381267	0.510477
n-3 Fatty acids	0.685732	0.485307	0.593337	0.839715	1	0.802079	0.61015	0.480083	0.427394	0.380337	0.362839	0.0474252	0.0365208	0.331549	0.317991	0.153936	0.232028	0.342499	0.26536	0.368006	0.256029	0.179085	0.303677	0.419668	0.334629	0.311614	0.479864
n-6 Fatty acids	0.854626	0.591378	0.793893	0.997533	0.802079	1	0.737278	0.521832	0.520099	0.404368	0.403575	0.070256	0.0343822	0.34211	0.356249	0.0881968	0.174636	0.403131	0.27354	0.456161	0.157336	0.130892	0.13544	0.499344	0.385007	0.379768	0.499754
energy	0.879173	0.804031	0.822711	0.739157	0.61015	0.737278	1	0.738625	0.879782	0.489864	0.52259	0.120533	0.20188	0.534215	0.585645	0.092542	0.283555	0.626788	0.428924	0.632337	0.313225	0.245727	0.243748	0.639651	0.597919	0.626989	0.666386
protein	0.66553	0.594361	0.646608	0.530429	0.480083	0.521832	0.738625	1	0.510595	0.620308	0.46052	0.0511388	0.0626696	0.467513	0.595923	0.134523	0.292428	0.56351	0.508382	0.740684	0.427354	0.218709	0.377403	0.652368	0.522933	0.722411	0.839072
carbohydrate	0.617317	0.579349	0.552457	0.521021	0.427394	0.520099	0.879782	0.510595	1	0.258335	0.539063	0.110654	0.0321019	0.547378	0.501367	0.0982287	0.262553	0.604836	0.381025	0.507156	0.229324	0.31071	0.171671	0.552906	0.591046	0.494018	0.47702
cholesterol	0.541676	0.513613	0.520418	0.413176	0.380337	0.404368	0.489864	0.620308	0.258335	1	0.109192	0.052053	0.0417051	0.170841	0.390705	0.0518147	0.24354	0.233598	0.245354	0.350468	0.288442	0.102657	0.273336	0.244486	0.242018	0.396151	0.614132
dietary fiber	0.424593	0.317438	0.428596	0.406004	0.362839	0.403575	0.52259	0.46052	0.539063	0.109192	1	-0.00344409	-0.0512089	0.640938	0.432368	0.32374	0.3568	0.529516	0.408179	0.382366	0.138655	0.390395	0.135905	0.768175	0.562206	0.485193	0.361889
caffeine	0.111657	0.130738	0.0993551	0.0688009	0.0474252	0.070256	0.120533	0.0511388	0.110654	0.052053	-0.00344409	1	0.0302366	0.0555673	0.33324	-0.00711585	0.0318335	0.0838661	0.0541963	0.129166	0.0483124	-0.0857332	0.0144326	0.12638	0.0518329	0.0631215	0.0318359
alcohol	0.0400913	0.0285248	0.0426428	0.0353044	0.0365208	0.0343822	0.20188	0.0626696	0.0321019	0.0417051	-0.0512089	0.0302366	1	0.0147624	0.0381079	-0.0111789	-0.0241132	-0.000741873	0.0948272	0.100724	0.0415864	-0.0032946	-0.0100721	0.0898628	-0.0111729	0.0414981	0.0614231
folic acid	0.396762	0.352337	0.370595	0.348696	0.331549	0.34211	0.534215	0.467513	0.547378	0.170841	0.640938	0.0555673	0.0147624	1	0.59093	0.222911	0.404158	0.718166	0.509274	0.525302	0.340339	0.333227	0.261532	0.605983	0.775188	0.586453	0.442203
riboflavin	0.503438	0.515485	0.469111	0.360955	0.317991	0.356249	0.585645	0.595923	0.501367	0.390705	0.432368	0.33324	0.0381079	0.59093	1	0.140727	0.46468	0.636644	0.581791	0.625624	0.512753	0.20655	0.408611	0.596553	0.620249	0.612753	0.499734
β-Carotene	0.0615301	0.0151103	0.0606268	0.0969828	0.153936	0.0881968	0.092542	0.134523	0.0982287	0.0518147	0.32374	-0.00711585	-0.0111789	0.222911	0.140727	1	0.763519	0.124356	0.197992	0.116737	0.0460563	0.289583	0.044257	0.272949	0.152973	0.143759	0.0816114
vitamin A	0.243006	0.257707	0.209727	0.186441	0.232028	0.174636	0.283555	0.292428	0.262553	0.24354	0.3568	0.0318335	-0.0241132	0.404158	0.46468	0.763519	1	0.326544	0.340561	0.273751	0.431942	0.28524	0.260658	0.387207	0.396639	0.352186	0.237903
thiamin	0.496004	0.456069	0.468723	0.406024	0.342499	0.403131	0.626788	0.56351	0.604836	0.233598	0.529516	0.0838661	-0.000741873	0.718166	0.636644	0.124356	0.326544	1	0.477029	0.622468	0.322996	0.256943	0.259213	0.555139	0.756128	0.580814	0.556696
vitamin B6	0.307311	0.243129	0.30069	0.279312	0.26536	0.27354	0.428924	0.508382	0.381025	0.245354	0.408179	0.0541963	0.0948272	0.509274	0.581791	0.197992	0.340561	0.477029	1	0.7829	0.492859	0.305186	0.285404	0.511009	0.483466	0.480409	0.396762
niacin	0.517203	0.420537	0.505358	0.457834	0.368006	0.456161	0.632337	0.740684	0.507156	0.350468	0.382366	0.129166	0.100724	0.525302	0.625624	0.116737	0.273751	0.622468	0.7829	1	0.471375	0.194912	0.285409	0.564533	0.579265	0.576701	0.651443
vitamin B12	0.26001	0.268002	0.240101	0.174471	0.256029	0.157336	0.313225	0.427354	0.229324	0.288442	0.138655	0.0483124	0.0415864	0.340339	0.512753	0.0460563	0.431942	0.322996	0.492859	0.471375	1	0.101071	0.465758	0.286846	0.405624	0.461557	0.401603
vitamin C	0.128238	0.0785431	0.128809	0.13977	0.179085	0.130892	0.245727	0.218709	0.31071	0.102657	0.390395	-0.0857332	-0.0032946	0.333227	0.20655	0.289583	0.28524	0.256943	0.305186	0.194912	0.101071	1	0.134437	0.384745	0.223109	0.204915	0.150329
vitamin D	0.210513	0.207382	0.188512	0.159296	0.303677	0.13544	0.243748	0.377403	0.171671	0.273336	0.135905	0.0144326	-0.0100721	0.261532	0.408611	0.044257	0.260658	0.259213	0.285404	0.285409	0.465758	0.134437	1	0.318505	0.26639	0.277448	0.355796
magnesium	0.546646	0.420595	0.561606	0.501485	0.419668	0.499344	0.639651	0.652368	0.552906	0.244486	0.768175	0.12638	0.0898628	0.605983	0.596553	0.272949	0.387207	0.555139	0.511009	0.564533	0.286846	0.384745	0.318505	1	0.571944	0.621417	0.533932
iron	0.474439	0.430901	0.451599	0.388327	0.334629	0.385007	0.597919	0.522933	0.591046	0.242018	0.562206	0.0518329	-0.0111729	0.775188	0.620249	0.152973	0.396639	0.756128	0.483466	0.579265	0.405624	0.223109	0.26639	0.571944	1	0.671502	0.473412
zinc	0.555474	0.534868	0.550518	0.381267	0.311614	0.379768	0.626989	0.722411	0.494018	0.396151	0.485193	0.0631215	0.0414981	0.586453	0.612753	0.143759	0.352186	0.580814	0.480409	0.576701	0.461557	0.204915	0.277448	0.621417	0.671502	1	0.575704
selenium	0.597722	0.526153	0.563392	0.510477	0.479864	0.499754	0.666386	0.839072	0.47702	0.614132	0.361889	0.0318359	0.0614231	0.442203	0.499734	0.0816114	0.237903	0.556696	0.396762	0.651443	0.401603	0.150329	0.355796	0.533932	0.473412	0.575704	1

## Sheet: Pearson p
	total fat	saturated fat	monounsaturated fatty acids	polyunsaturated fatty acids	n - 3 Fatty acids	n - 6 Fatty acids	energy	protein	carbohydrate	cholesterol	dietary fiber	caffeine	alcohol	folic acid	riboflavin	β - Carotene	vitamin A	thiamin	vitamin B6	niacin	vitamin B12	vitamin C	vitamin D	magnesium	iron	zinc	selenium
total fat	0	0	0	0	0	0	0	0	0	0	3.42203e-282	8.19939e-18	0.0248925	3.68185e-243	0	2.49312e-05	1.77674e-86	0	7.36404e-141	0	2.02502e-99	1.44974e-23	2.10765e-64	0	0	0	0
saturated fat	0	0	0	0	0	0	0	0	0	0	8.2033e-151	1.73014e-24	0.253001	3.43672e-188	0	1	1.29703e-97	0	1.45613e-86	2.85764e-276	7.52734e-106	8.90939e-09	1.83213e-62	2.36682e-276	1.45662e-291	0	0
monounsaturated fatty acids	0	0	0	0	0	0	0	0	0	0	4.07904e-288	4.3971e-14	0.0140711	9.61982e-210	0	3.44398e-05	6.47948e-64	0	1.45386e-134	0	2.30049e-84	9.00086e-24	2.0508e-51	0	0	0	0
polyunsaturated fatty acids	0	0	0	0	0	0	0	0	0	1.00412e-265	1.04691e-255	1.07832e-06	0.0774701	4.59509e-184	3.46452e-198	2.01577e-13	2.84576e-50	9.88276e-256	2.41182e-115	0	6.39654e-44	5.24749e-28	1.67513e-36	0	4.70832e-232	5.25788e-223	0
n-3 Fatty acids	0	0	0	0	0	0	0	0	2.4997e-286	7.812e-222	2.06641e-200	0.00349969	0.0597122	2.42231e-165	2.29799e-151	4.68648e-34	1.23795e-78	3.73342e-177	1.06358e-103	1.3381e-206	2.61947e-96	2.59933e-46	2.19333e-137	5.16677e-275	1.29888e-168	4.85727e-145	0
n-6 Fatty acids	0	0	0	0	0	0	0	0	0	1.85732e-253	2.2438e-252	5.56951e-07	0.0923066	9.93274e-177	1.08915e-192	4.35228e-11	5.32118e-44	9.04498e-252	1.92445e-110	0	1.34158e-35	1.53329e-24	2.7502e-26	0	9.04271e-228	4.06227e-221	0
energy	0	0	0	0	0	0	0	0	0	0	0	8.51971e-21	3.94678e-59	0	0	3.25443e-12	4.985e-119	0	1.32749e-288	0	1.27123e-146	1.82455e-88	5.19461e-87	0	0	0	0
protein	0	0	0	0	0	0	0	0	0	0	0	0.00106464	1.58e-05	0	0	6.22741e-26	6.26627e-127	0	0	0	2.84473e-286	1.19619e-69	3.75425e-218	0	0	0	0
carbohydrate	0	0	0	0	1.21937e-288	0	0	0	0	4.19124e-98	0	1.70071e-17	0.150964	0	0	9.09553e-14	1.9436e-101	0	1.05806e-222	0	9.20196e-77	3.71003e-144	1.6813e-42	0	0	0	0
cholesterol	0	0	0	5.04585e-268	4.464e-224	9.62341e-256	0	0	3.58225e-100	0	4.90419e-17	0.000864639	0.0178441	4.34918e-42	3.76146e-235	0.000907975	7.3176e-87	9.9377e-80	3.42209e-88	4.57239e-186	2.43034e-123	4.96873e-15	2.83366e-110	1.49374e-87	9.32788e-86	2.37993e-242	0
dietary fiber	1.68573e-284	5.58047e-153	1.98012e-290	5.36879e-258	1.21553e-202	1.17477e-254	0	0	0	8.4555e-19	0	1	0.00106464	0	9.0491e-294	3.35258e-157	2.51731e-193	0	1.02326e-258	2.12863e-224	1.46755e-27	9.52673e-235	1.82597e-26	0	0	0	2.7459e-199
caffeine	1.36656e-19	2.54432e-26	8.14278e-16	2.56742e-08	0.000124989	1.29523e-08	1.37415e-22	3.52043e-05	2.88257e-19	2.54306e-05	0.780683	0	0.188328	0.000249668	3.93175e-167	1	0.150964	5.09038e-10	0.000406733	6.7116e-24	0.00269911	1.79559e-10	1	6.96944e-23	0.000907975	1.33495e-05	0.150964
alcohol	0.00118536	0.0210834	0.000562842	0.00430389	0.00314275	0.0054298	4.28998e-61	3.95001e-07	0.00943524	0.000743505	3.43432e-05	0.0144868	0	1	0.0411433	1	0.563391	1	7.90241e-13	1.78994e-14	0.0178441	1	1	1.64226e-11	1	0.0178441	2.54046e-05
folic acid	1.96013e-245	2.09556e-190	5.59292e-212	2.8541e-186	1.58321e-167	6.24701e-179	0	0	0	5.23998e-44	0	6.93523e-06	0.232677	0	0	2.0205e-72	3.58888e-253	0	0	0	8.62406e-175	4.02965e-167	1.26396e-100	0	0	0	0
riboflavin	0	0	0	2.06221e-200	1.55269e-153	6.56114e-195	0	0	0	2.04427e-237	4.30909e-296	2.53662e-169	0.00205716	0	0	2.15846e-28	0	0	0	0	0	5.90227e-62	2.56913e-259	0	0	0	0
β-Carotene	6.39261e-07	0.221851	9.30807e-07	3.87648e-15	5.8581e-36	9.06725e-13	6.50887e-14	8.771e-28	1.71614e-15	2.76942e-05	2.22025e-159	0.565109	0.366124	2.04091e-74	2.84008e-30	0	0	3.75873e-22	7.91703e-57	1.71207e-19	0.00526763	2.32272e-124	0.00894725	5.93881e-110	1.25297e-33	1.2048e-29	1.74479e-09
vitamin A	1.6605e-88	1.11813e-99	6.74946e-66	3.23382e-52	1.21368e-80	6.18742e-46	3.77651e-121	4.50811e-129	1.59311e-103	6.7134e-89	1.50737e-195	0.0100486	0.0512174	1.86921e-255	0	0	0	4.27458e-160	4.95523e-175	1.29019e-110	3.96527e-293	1.65428e-120	6.2333e-100	1.32777e-230	5.33521e-243	5.07932e-188	8.76656e-83
thiamin	0	0	0	5.04223e-258	2.33339e-179	4.76051e-254	0	0	0	9.64825e-82	0	1.1066e-11	0.952176	0	0	5.96624e-24	2.81223e-162	0	0	0	1.93129e-156	5.10051e-97	8.5806e-99	0	0	0	0
vitamin B6	5.14968e-143	1.34827e-88	1.03847e-136	1.84109e-117	8.64701e-106	1.50348e-112	6.41301e-291	0	6.01171e-225	3.05543e-90	5.19421e-261	1.16209e-05	1.54949e-14	0	0	8.70004e-59	3.13622e-177	0	0	0	0	8.03313e-139	1.19386e-120	0	0	0	3.68185e-243
niacin	0	1.42171e-278	0	0	7.82515e-209	0	0	0	0	2.82246e-188	1.19586e-226	1.00173e-25	3.25443e-16	0	0	2.80667e-21	1.00015e-112	0	0	0	0	4.8659e-55	1.19008e-120	0	0	0	0
vitamin B12	1.7017e-101	6.02188e-108	2.19095e-86	7.52534e-46	2.29778e-98	1.65628e-37	8.70707e-149	1.39447e-288	9.11085e-79	1.77397e-125	1.98317e-29	9.30729e-05	0.00076989	5.49303e-177	0	0.000195097	1.89726e-295	1.28753e-158	0	0	0	1.44129e-14	0	6.38792e-122	3.48461e-255	0	1.09347e-249
vitamin C	2.23037e-25	2.02486e-10	1.36377e-25	6.99665e-30	2.98773e-48	2.22216e-26	1.61464e-90	1.2206e-71	2.57641e-146	8.71708e-17	5.20587e-237	3.82041e-12	0.789974	2.61666e-169	6.27901e-64	1.68313e-126	1.24382e-122	4.43523e-99	5.65713e-141	5.40656e-57	2.57373e-16	0	6.63534e-26	1.95229e-227	1.50394e-72	5.84392e-61	1.83846e-32
vitamin D	2.17283e-66	1.92856e-64	2.30427e-53	2.04284e-38	1.55555e-139	3.81972e-28	4.72237e-89	2.17009e-220	2.00155e-44	2.23123e-112	2.50133e-28	0.243281	0.415487	1.0446e-102	1.29754e-261	0.000344125	5.19442e-102	7.2717e-101	8.90941e-123	8.8154e-123	0	9.47905e-28	0	7.0323e-152	1.55743e-104	9.50487e-114	3.62887e-192
magnesium	0	1.17169e-278	0	0	2.58338e-277	0	0	0	0	1.34571e-89	0	1.08897e-24	3.35155e-13	0	0	4.71334e-112	7.33576e-233	0	0	0	4.697e-124	1.09067e-229	4.71966e-154	0	0	0	0
iron	0	7.00296e-294	0	2.58699e-234	8.32618e-171	5.02373e-230	0	0	0	8.79989e-88	0	2.75144e-05	0.366381	0	0	1.58603e-35	2.86839e-245	0	0	0	1.79619e-257	1.50394e-74	1.25599e-106	0	0	0	0
zinc	0	0	0	2.97056e-225	3.34984e-147	2.33464e-223	0	0	0	1.28645e-244	0	3.25598e-07	0.000790057	0	0	1.56467e-31	3.11615e-190	0	0	0	0	6.28378e-63	7.31144e-116	0	0	0	0
selenium	0	0	0	0	0	0	0	0	0	0	1.6248e-201	0.0100431	6.68541e-07	3.39200670217046e-311	0	3.8773e-11	8.42939e-85	0	1.95843e-245	0	5.78557e-252	2.357e-34	2.19931e-194	0	0	0	0

## Sheet: Spearman r2
	total fat	saturated fat	monounsaturated fatty acids	polyunsaturated fatty acids	n - 3 Fatty acids	n - 6 Fatty acids	energy	protein	carbohydrate	cholesterol	dietary fiber	caffeine	alcohol	folic acid	riboflavin	β - Carotene	vitamin A	thiamin	vitamin B6	niacin	vitamin B12	vitamin C	vitamin D	magnesium	iron	zinc	selenium
total fat	1	0.906724	0.964847	0.853149	0.736887	0.852648	0.862423	0.654255	0.575819	0.580897	0.398956	0.126975	0.0541456	0.414038	0.537262	0.137807	0.354861	0.512446	0.378983	0.517771	0.421833	0.118034	0.282617	0.506389	0.515986	0.591756	0.610878
saturated fat	0.906724	1	0.838743	0.616269	0.554397	0.614565	0.789457	0.597275	0.538022	0.566606	0.307809	0.133633	0.0320057	0.364952	0.544191	0.078636	0.375899	0.47362	0.298584	0.427414	0.45259	0.0671898	0.306518	0.410054	0.468414	0.584697	0.555606
monounsaturated fatty acids	0.964847	0.838743	1	0.800649	0.66118	0.803552	0.819183	0.637354	0.531236	0.566161	0.395483	0.117075	0.05721	0.39174	0.50796	0.124052	0.313599	0.489705	0.374775	0.506081	0.40126	0.119806	0.265896	0.504952	0.501762	0.587719	0.580609
polyunsaturated fatty acids	0.853149	0.616269	0.800649	1	0.87327	0.997535	0.74022	0.536591	0.512856	0.448242	0.40374	0.0969265	0.0600732	0.390992	0.409746	0.177526	0.27648	0.448987	0.365795	0.484418	0.279032	0.143298	0.200657	0.47673	0.447333	0.419034	0.531006
n-3 Fatty acids	0.736887	0.554397	0.66118	0.87327	1	0.845647	0.666819	0.530971	0.469582	0.450771	0.388404	0.0804822	0.0568788	0.407226	0.392823	0.25583	0.330178	0.420149	0.368658	0.433527	0.340965	0.195903	0.275286	0.448002	0.418871	0.383614	0.540305
n-6 Fatty acids	0.852648	0.614565	0.803552	0.997535	0.845647	1	0.735804	0.524886	0.50996	0.439659	0.399157	0.0982281	0.0580693	0.380758	0.402727	0.166044	0.263651	0.442628	0.35607	0.478687	0.263038	0.13376	0.184799	0.467934	0.441199	0.41395	0.517738
energy	0.862423	0.789457	0.819183	0.74022	0.666819	0.735804	1	0.734013	0.855636	0.522282	0.520616	0.131987	0.16111	0.568281	0.622777	0.184398	0.401136	0.663364	0.532954	0.648964	0.471391	0.237134	0.314894	0.643244	0.650983	0.672126	0.692672
protein	0.654255	0.597275	0.637354	0.536591	0.530971	0.524886	0.734013	1	0.493407	0.671295	0.471115	0.0632402	0.065741	0.512301	0.655953	0.257039	0.419735	0.61024	0.665156	0.775238	0.591028	0.237796	0.41847	0.675014	0.592547	0.778614	0.869005
carbohydrate	0.575819	0.538022	0.531236	0.512856	0.469582	0.50996	0.855636	0.493407	1	0.263	0.556241	0.110699	0.00109214	0.583556	0.516077	0.166769	0.352028	0.645509	0.455003	0.514083	0.336353	0.295981	0.239668	0.565138	0.628639	0.518382	0.491068
cholesterol	0.580897	0.566606	0.566161	0.448242	0.450771	0.439659	0.522282	0.671295	0.263	1	0.141194	0.0698939	0.0342454	0.209176	0.448475	0.110058	0.33718	0.279024	0.361747	0.413401	0.400885	0.106728	0.379882	0.297812	0.300426	0.464941	0.672603
dietary fiber	0.398956	0.307809	0.395483	0.40374	0.388404	0.399157	0.520616	0.471115	0.556241	0.141194	1	0.0136476	-0.0276435	0.656783	0.46749	0.445986	0.436437	0.560175	0.533589	0.421185	0.24038	0.449363	0.219892	0.773186	0.612156	0.518081	0.389899
caffeine	0.126975	0.133633	0.117075	0.0969265	0.0804822	0.0982281	0.131987	0.0632402	0.110699	0.0698939	0.0136476	1	0.0718111	0.0638431	0.28862	0.00233422	0.0455376	0.0859383	0.0155579	0.105439	0.0576486	-0.101099	0.0213648	0.104397	0.0494471	0.0682607	0.0537476
alcohol	0.0541456	0.0320057	0.05721	0.0600732	0.0568788	0.0580693	0.16111	0.065741	0.00109214	0.0342454	-0.0276435	0.0718111	1	0.0275181	0.0613872	0.0293932	-0.0066162	-0.00397722	0.0998126	0.0867413	0.0433869	0.0170846	-0.0344634	0.108283	-0.00385918	0.046479	0.0589123
folic acid	0.414038	0.364952	0.39174	0.390992	0.407226	0.380758	0.568281	0.512301	0.583556	0.209176	0.656783	0.0638431	0.0275181	1	0.628473	0.331059	0.532129	0.782299	0.599131	0.583261	0.444155	0.383587	0.373849	0.642938	0.806759	0.588	0.510965
riboflavin	0.537262	0.544191	0.50796	0.409746	0.392823	0.402727	0.622777	0.655953	0.516077	0.448475	0.46749	0.28862	0.0613872	0.628473	1	0.21977	0.630789	0.705408	0.6266	0.621793	0.645294	0.252134	0.595189	0.654294	0.673097	0.675764	0.579959
β-Carotene	0.137807	0.078636	0.124052	0.177526	0.25583	0.166044	0.184398	0.257039	0.166769	0.110058	0.445986	0.00233422	0.0293932	0.331059	0.21977	1	0.600753	0.219549	0.31926	0.203453	0.12114	0.477841	0.0974919	0.378717	0.241254	0.232539	0.21984
vitamin A	0.354861	0.375899	0.313599	0.27648	0.330178	0.263651	0.401136	0.419735	0.352028	0.33718	0.436437	0.0455376	-0.0066162	0.532129	0.630789	0.600753	1	0.473581	0.532233	0.374137	0.501608	0.387706	0.523006	0.515607	0.520312	0.477355	0.375785
thiamin	0.512446	0.47362	0.489705	0.448987	0.420149	0.442628	0.663364	0.61024	0.645509	0.279024	0.560175	0.0859383	-0.00397722	0.782299	0.705408	0.219549	0.473581	1	0.60336	0.69134	0.482945	0.286867	0.397369	0.609515	0.802263	0.634863	0.627587
vitamin B6	0.378983	0.298584	0.374775	0.365795	0.368658	0.35607	0.532954	0.665156	0.455003	0.361747	0.533589	0.0155579	0.0998126	0.599131	0.6266	0.31926	0.532233	0.60336	1	0.78486	0.5784	0.435434	0.424889	0.667416	0.613027	0.623639	0.531578
niacin	0.517771	0.427414	0.506081	0.484418	0.433527	0.478687	0.648964	0.775238	0.514083	0.413401	0.421185	0.105439	0.0867413	0.583261	0.621793	0.203453	0.374137	0.69134	0.78486	1	0.54557	0.225268	0.318491	0.600501	0.650042	0.631318	0.720473
vitamin B12	0.421833	0.45259	0.40126	0.279032	0.340965	0.263038	0.471391	0.591028	0.336353	0.400885	0.24038	0.0576486	0.0433869	0.444155	0.645294	0.12114	0.501608	0.482945	0.5784	0.54557	1	0.176876	0.652777	0.434366	0.556028	0.68423	0.518459
vitamin C	0.118034	0.0671898	0.119806	0.143298	0.195903	0.13376	0.237134	0.237796	0.295981	0.106728	0.449363	-0.101099	0.0170846	0.383587	0.252134	0.477841	0.387706	0.286867	0.435434	0.225268	0.176876	1	0.196047	0.429525	0.266265	0.244925	0.174354
vitamin D	0.282617	0.306518	0.265896	0.200657	0.275286	0.184799	0.314894	0.41847	0.239668	0.379882	0.219892	0.0213648	-0.0344634	0.373849	0.595189	0.0974919	0.523006	0.397369	0.424889	0.318491	0.652777	0.196047	1	0.417748	0.398252	0.42426	0.403818
magnesium	0.506389	0.410054	0.504952	0.47673	0.448002	0.467934	0.643244	0.675014	0.565138	0.297812	0.773186	0.104397	0.108283	0.642938	0.654294	0.378717	0.515607	0.609515	0.667416	0.600501	0.434366	0.429525	0.417748	1	0.627473	0.665768	0.559164
iron	0.515986	0.468414	0.501762	0.447333	0.418871	0.441199	0.650983	0.592547	0.628639	0.300426	0.612156	0.0494471	-0.00385918	0.806759	0.673097	0.241254	0.520312	0.802263	0.613027	0.650042	0.556028	0.266265	0.398252	0.627473	1	0.714055	0.56028
zinc	0.591756	0.584697	0.587719	0.419034	0.383614	0.41395	0.672126	0.778614	0.518382	0.464941	0.518081	0.0682607	0.046479	0.588	0.675764	0.232539	0.477355	0.634863	0.623639	0.631318	0.68423	0.244925	0.42426	0.665768	0.714055	1	0.644478
selenium	0.610878	0.555606	0.580609	0.531006	0.540305	0.517738	0.692672	0.869005	0.491068	0.672603	0.389899	0.0537476	0.0589123	0.510965	0.579959	0.21984	0.375785	0.627587	0.531578	0.720473	0.518459	0.174354	0.403818	0.559164	0.56028	0.644478	1

## Sheet: Spearman p
	total fat	saturated fat	monounsaturated fatty acids	polyunsaturated fatty acids	n - 3 Fatty acids	n - 6 Fatty acids	energy	protein	carbohydrate	cholesterol	dietary fiber	caffeine	alcohol	folic acid	riboflavin	β - Carotene	vitamin A	thiamin	vitamin B6	niacin	vitamin B12	vitamin C	vitamin D	magnesium	iron	zinc	selenium
total fat	0	0	0	0	0	0	0	0	0	0	3.22287e-246	3.68026e-23	0.000248681	4.78288e-267	0	2.61562e-27	3.14719e-191	0	2.97404e-220	0	3.07421e-278	5.26377e-20	2.49932e-118	0	0	0	0
saturated fat	0	0	0	0	0	0	0	0	0	0	1.83499e-141	1.133e-25	0.125466	4.50096e-203	0	6.93991e-09	2.10275e-216	0	1.01976e-132	1.92013e-286	0	1.72489e-06	3.19697e-140	1.94147e-261	0	0	0
monounsaturated fatty acids	0	0	0	0	0	0	0	0	0	0	1.42001e-241	1.09859e-19	8.45966e-05	1.25503e-236	0	4.22802e-22	4.05385e-147	0	5.14154e-215	0	2.5236e-249	1.30754e-20	2.97939e-104	0	0	0	0
polyunsaturated fatty acids	0	0	0	0	0	0	0	0	0	1.84515732358455e-318	1.05711e-252	1.60837e-13	3.15575e-05	1.19492e-235	5.19918e-261	1.33718e-45	4.74888e-113	1.19998664061922e-319	4.43038e-204	0	3.17221e-115	1.51414e-29	1.68644e-58	0	5.09152434402655e-317	3.45503e-274	0
n-3 Fatty acids	0	0	0	0	0	0	0	0	0	0	2.81668e-232	2.65476e-09	9.20838e-05	1.67085e-257	4.73679e-238	2.92168e-96	5.0135e-164	8.51972e-276	1.57357e-207	1.30068e-295	1.32696e-175	1.02329e-55	4.85576e-112	4.42121560100081e-318	5.89899e-274	4.13507e-226	0
n-6 Fatty acids	0	0	0	0	0	0	0	0	0	5.34741e-305	1.73675e-246	7.21074e-14	6.55433e-05	1.74373e-222	2.55093e-251	7.91221e-40	1.94009e-102	0	1.27065e-192	0	5.97665e-102	1.02795e-25	1.79659e-49	0	2.1969e-307	6.33622e-267	0
energy	0	0	0	0	0	0	0	0	0	0	0	4.82571e-25	1.81282e-37	0	0	2.93031e-49	3.68532e-249	0	0	0	0	2.45947e-82	2.13128e-148	0	0	0	0
protein	0	0	0	0	0	0	0	0	0	0	0	8.97338e-06	3.20937e-06	0	0	3.35723e-97	3.36964e-275	0	0	0	0	8.35227e-83	2.22208e-273	0	0	0	0
carbohydrate	0	0	0	0	0	0	0	0	0	6.34506e-102	0	1.39451e-17	1	0	0	3.55468e-40	5.58025e-188	0	0	0	1.34566e-170	2.58771e-130	3.78853e-84	0	0	0	0
cholesterol	0	0	0	1.01382270526624e-320	0	3.05566e-307	0	0	6.97259e-104	0	1.11328e-28	5.22794e-07	0.0798147	1.11681e-63	7.90218475271407e-319	2.19482e-17	1.73656e-171	3.18836e-115	2.89552e-199	3.77646e-266	8.02025e-249	2.36105e-16	2.21047e-221	5.27888e-132	1.9459e-134	0	0
dietary fiber	2.22267e-248	1.69907e-143	1.00001e-243	7.0007e-255	2.05597e-234	1.18955e-248	0	0	0	1.82506e-30	0	1	0.279452	0	0	6.91273854484042e-315	4.86134e-300	0	0	2.68489e-277	1.16821e-84	2.92486862338018e-320	1.61475e-70	0	0	0	3.20011e-234
caffeine	6.57189e-25	1.95345e-27	2.1541e-21	4.02091e-15	7.17503e-11	1.71684e-15	8.46617e-27	3.09427e-07	2.78901e-19	1.53763e-08	0.269872	0	2.14913e-07	7.15558e-06	1.25263e-123	1	0.0039143	1.2899e-10	1	5.77055e-16	7.43097e-05	1.11069e-14	0.756889	1.17443e-15	0.00120415	1.08851e-06	0.000274483
alcohol	1.18419e-05	0.0096512	3.67811e-06	1.1688e-06	4.18563e-06	2.62173e-06	2.8775e-39	1.03528e-07	0.929645	0.00561785	0.0254047	6.14037e-09	0	0.279452	1.90021e-05	0.209603	1	1	2.58032e-14	8.31124e-11	0.00719247	1	0.0798147	7.8659e-17	1	0.00306445	4.86756e-05
folic acid	3.02714e-269	3.68931e-205	8.96449e-239	8.59658e-238	1.09206e-259	1.31108e-224	0	0	0	1.48908e-65	0	2.38519e-07	0.0260779	0	0	5.95455e-165	0	0	0	0	5.2812004096863e-312	4.43824e-226	7.06975e-214	0	0	0	0
riboflavin	0	0	0	3.37609e-263	3.35942e-240	1.70062e-253	0	0	0	4.31813374465249e-321	0	1.22807e-125	6.78645e-07	0	0	1.89343e-70	0	0	0	0	0	2.0671e-93	0	0	0	0	0
β-Carotene	4.35937e-29	1.92775e-10	7.68732e-24	1.96644e-47	3.28278e-98	1.23628e-41	4.24683e-51	3.73025e-99	5.46874e-42	4.47923e-19	3.8618651088494e-317	0.850324	0.0174669	5.22329e-167	2.459e-72	0	0	2.61009e-70	9.15292e-153	3.58876e-60	4.5396e-21	0	1.14066e-13	6.36835e-220	2.73295e-85	4.32128e-79	1.72539e-70
vitamin A	2.64469e-193	1.63004e-218	3.71913e-149	4.89575e-115	4.43672e-166	2.08611e-104	2.49008e-251	2.06726e-277	4.72903e-190	1.49703e-173	2.79387e-302	0.000230253	0.592736	0	0	0	0	0	0	3.14856e-214	0	2.24788e-231	0	0	0	0	2.8956e-216
thiamin	0	0	0	6.52166652510445e-322	5.19495e-278	7.35918177651138e-312	0	0	0	3.25343e-117	0	3.39447e-12	0.74781	0	0	3.43433e-72	0	0	0	0	0	4.54338e-122	4.3205e-244	0	0	0	0
vitamin B6	2.27026e-222	9.71196e-135	4.04846e-217	3.60194e-206	1.26901e-209	1.05887e-194	0	0	0	2.39299e-201	0	0.20846	6.00073e-16	0	0	8.17225e-155	0	0	0	0	0	1.65092e-298	1.03803e-282	0	0	0	0
niacin	0	1.13617e-288	0	0	7.60633e-298	0	0	0	0	2.42081e-268	1.62721e-279	1.25447e-17	2.13109e-12	0	0	4.84968e-62	2.49886e-216	0	0	0	0	4.26378e-74	5.41484e-152	0	0	0	0
vitamin B12	1.85193e-280	0	1.69369e-251	3.20425e-117	1.13415e-177	6.49636e-104	0	0	1.17014e-172	5.45595e-251	1.37436e-86	3.09624e-06	0.000449529	2.96696652229568e-314	0	8.40667e-23	0	0	0	0	0	2.87854e-45	0	6.95007e-297	0	0	0
vitamin C	1.01226e-21	5.39029e-08	2.46705e-22	2.44216e-31	1.44126e-57	1.74228e-27	2.99935e-84	1.0063e-84	2.51234e-132	5.02351e-18	1.58101006669199e-322	2.52429e-16	0.167198	3.31212e-228	2.34897e-95	0	1.65285e-233	4.49839e-124	9.54287e-301	5.32973e-76	4.29633e-47	0	8.56079e-56	1.38032e-289	1.50903e-104	5.53702e-88	5.70063e-44
vitamin D	2.49932e-120	2.98782e-142	3.16956e-106	2.31019e-60	5.05809e-114	2.56655e-51	1.93753e-150	1.3888e-275	4.51016e-86	1.6746e-223	2.04399e-72	0.0840988	0.00532098	5.6558e-216	0	2.7821e-15	0	3.02133e-246	6.17872e-285	4.87824e-154	0	1.189e-57	0	2.41062e-272	2.83726e-245	8.69552e-282	8.30907e-253
magnesium	0	1.25256e-263	0	0	2.44266055303912e-320	0	0	0	0	5.07584e-134	0	2.60985e-17	1.63873e-18	0	0	4.89873e-222	0	0	0	0	4.04074e-299	8.11954e-292	1.51611e-274	0	0	0	0
iron	0	0	0	2.8286246355703e-319	3.66397e-276	0	0	0	0	1.83575e-136	0	6.33764e-05	0.755051	0	0	3.17784e-87	0	0	0	0	0	1.58846e-106	1.97032e-247	0	0	0	0
zinc	0	0	0	2.13273e-276	3.06301e-228	4.03581e-269	0	0	0	0	0	3.29852e-08	0.000170247	0	0	5.33492e-81	0	0	0	0	0	6.36439e-90	5.2069e-284	0	0	0	0
selenium	0	0	0	0	0	0	0	0	0	0	2.31892e-236	1.37241e-05	1.87214e-06	0	0	2.21204e-72	2.26219e-218	0	0	0	0	8.63732e-46	5.46649e-255	0	0	0	0
